# Supplementary material for: A genetic study of autism in Costa Rica: multiple variables affecting IQ scores observed in a preliminary sample of autistic cases
Source: BMC Psychiatry. 2005 Mar 21;5:15. doi: 10.1186/1471-244X-5-15 (PMC1084355; doi:10.1186/1471-244X-5-15)
Supplement: Additional File 1 — Formulario de historia clinica This is the clinical history form that we designed in Spanish. The table begins with parental occupational and educational history followed by family neuropsychiatric history, obstetric data, including APGAR scores, the developmental and medical history of the proband, education the proband has received and results of the physical exam and laboratory testing. [file 1471-244X-5-15-S1.xls]

## Sheet: Sheet1
		PROYECTO MAPEO GENETICO DEL AUTISMO
					FORMULARIO DE HISTORIA CLINICA
	FECHA NACIMIENTO __________________							CODE AU____________
	FECHA	_________		SEXO	M ( )	F ( )		EDAD:_____________________
	HISTORIA FAMILIAR
				MADRE		PADRE			HERMANOS
	Edad
	Estado de salud
	EDUCACIÓN
				MADRE			PADRE
			SI	NO	NA	SI	NO	NA
	1. Primaria incompleta
	2. Primaria completa
	3. Secundaria incompleta
	4. Secundaria completa
	5. Universidad incompleta
	6. Universidad completa
	Otro
	ANOTAR
	OCUPACIÓN
				MADRE			PADRE
			SI	NO	NA	SI	NO	NA
	1. Servicios
	2. Técnico
	3. Hogar
	4. Profesional
	5. Agricultor
	6. Comerciante
	7. Desempleado
	Otro
	ANOTAR
	ANTECEDENTES FAMILIARES DE:
			SI	NO	NA			SI	NO	NA
	Defectos congénitos					Autismo
	Retraso del Desarrollo					Ceguera
	Retardo mental					Sordera
	PCI					Enf. del SNC
	Retraso en lenguaje					Epilepsia
	Problemas de aprendizaje					*Otra
	ANOTAR
	Enfermedades mentales		SI	NO	NA
	TOC
	Tics
	*Otra
	ANOTAR	*
	HISTORIA PERINATAL
	EMBARAZO
	Número de embarazo ________
	Número de abortos previos ____________
			SI	NO	NA			SI	NO	NA
	Prematuro					Hiperemesis
	Hipermaduro					Infección urinaria
	Sangrado I Trimestre					Fiebre alta
	Sangrado II Trimestre					Hospitalizaciones
	Sangrado III Trimestre					TORCHSS
	Ganó < de 15 libras					Drogas
	Ganó > de 30 libras					Licor
	Albúmina en la orina					Fumado
	Edemas					Otros prematuros
	Convulsiones					Muertes neonates
	NOTAS ____________________________________________________________________________________
	PARTO
		SI	NO	NA				SI	NO	NA
	Normal					Anestesia Gral
	Inducido						Anestesia epidural
	Conducido					Labor >24hrs
	Difícil					Labor < 2 hrs
	Distócico					Circular cordón
	Cesárea					Maniobras Ext.
						Sufrimiento fetal
	NOTAS ___________________________________________________________________________________
	__________________________________________________________________________________________
	AL NACER
	PESO : _________		TALLA ___________		CC ______________		APGAR	________
			SI	NO	NA			SI	NO	NA
	RNT AEG					RN Post
	RNP AEG					RNT GEG
	RNT PEG					RNP GEG
	RNP PEG					Hospitalizado
	Producto único					Rec. medicamentos
	Producto gemelar					Convulsiones
	Producto otro					Transfusiones
	Apgar (1-5)					Succión débil
	Man.Resucitación					Deglución pobre
	Cianosis					Dormía mucho
	Ictericia					Dormía poco
	Requirió oxígeno					Tomó leche materna
	Llanto débil					Conducta irritable
	Perinatal Normal					Perinatal anormal
	Malf.congénitas					Cirugías
	NOTAS ___________________________________________________________________________________
	__________________________________________________________________________________________
	HISTORIA DEL DESARROLLO Y APRENDIZAJE
	CONDUCTA		EDAD	MESES		CONDUCTA		EDAD	MESES
	Sostuvo la cabeza		(1-2 m)			Frases cortas		(24m)
	Sonrisa social		( 2-4)			Correr		(18m)
	Sentarse solo		(7-9 m)			Control esfínteres		(18-36m)
	Gateó		( 6-8)			Comer solo		(36m)
	Pararse solo		(9-11)			Brincar un pie		( 4 a)
	Caminó solo		(12-15)			Brincar caballito		(5 a)
	Primeras palabras		(12m)			Se amarra zapatos		(6 a)
	Ha dejado de hacer alguna conducta				(SI) (NO)	(NA)	Poco interés social		(SI) (NO)	(NA)
	Lenguaje actual, se le comprende > 50%				(SI) (NO)	(NA)	Sabe jugar?		(SI) (NO)	(NA)
	Puede imitar lo que se le enseña				(SI) (NO)	(NA)	Se entretiene solo?		(SI) (NO)	(NA)
	Convulsiones?				(SI) (NO)	(NA)	Trast. del sueño?		(SI) (NO)	(NA)
	Drogas				(SI) (NO)	(NA)	Trast. del apetito		(SI) (NO)	(NA)
	ETAPA PREESCOLAR
	ETAPA ESCOLAR
	SECUNDARIA
	AMBIENTE LABORAL
	AMBIENTE HOGAREÑO
						SI	NO
	SALUD GENERAL ES BUENA?
	VACUNAS AL DIA?
	ENFERMEDADES?
	EPILEPSIA ?
	ENFERMEDAD INTESTINAL?
	ENFERMEDAD INMUNOLÓGICA?
	HOSPITALIZACIONES (ANOTAR Dx)
	NOTAS
	EXAMEN FISICO NEUROLOGICO
	PESO (Kg)---------------------			TALLA (cms)------------------------			CC (cms) -----------------------
				SI	NO				SI	NO
	Examen Físico gral es normal?					Hay manchas de Ito?
	Audición es Normal?					Sistema motor es normal?
	Visión es Normal?					Tono es normal?
	Hay malformaciones menores?					Balance es normal?
	Hay malformaciones mayores?					Reflejos son normales?
	Fascies peculiar? (funny face)					Sensibilidad conservada?
	Hay manchas en piel?					Coordinación es normal?
	DATOS RELEVANTES :
	___________________________________________________________________________________________
	__________________________________________________________________________________________
	__________________________________________________________________________________________
	ESTUDIOS REALIZADOS
		SI	NO		SI	NO			SI	NO
	Hemograma			PMO			Hemograma
	Rx Craneo			IFA TOXO			Función hepática
	Edad ósea			Ac CMV			Función renal
	US cerebro			T3-T4-TSH			Electrolitos
	TAC			Cariotipo			Glic-ca-P
	EEG
	ANOTAR
	EXAMINADOR ____________________________________________________________________________
				SDA;
