# Supplementary material for: A genetic study of autism in Costa Rica: multiple variables affecting IQ scores observed in a preliminary sample of autistic cases
Source: BMC Psychiatry. 2005 Mar 21;5:15. doi: 10.1186/1471-244X-5-15 (PMC1084355; doi:10.1186/1471-244X-5-15)
Supplement: Additional File 2 — Results of Diagnostic Evaluations for Autism This table contains scores for the individual scores subdomains of the ADI-R, the ADOS scores, the IQ scores and information regarding the parents' occupations and education. [file 1471-244X-5-15-S2.xls]

## Sheet: Sheet1
Results of Diagnostic Evaluations for Autism
								Angelman ?														Asperger's																		Rett	Moebius
ADI-R	AU001	AU002	AU003	AU004	AU005	AU006	AU007	AU008	AU009	AU010	AU011	AU012	AU013	AU014	AU015	AU016	AU018	AU019	AU025	AU027	AU028	AU029	AU030	AU031	AU032	AU033	AU035	AU036	AU039	AU040	AU049	AU050	AU051	AU053	AU056	Avg.		SD		AU043	AU044
Social total (cut-off=10)	29	29	28	27	26	9	21	29	27	27	27	20	29	29	30	28	27	29	28	24	29	16	27	29	16	18	18	29	30	15	29	21	30	29	28	25.3429		5.37392		22	27
A1: nonverbal behaviors	5	6	6	5	4	0	4	6	6	5	6	3	5	6	6	6	5	6	6	5	6	3	5	6	3	3	3	6	6	3	5	5	6	6	5	4.91429				2	5
A2: peer relationships	8	8	8	8	8	5	8	8	8	8	8	6	8	8	8	8	8	7	8	7	7	5	8	8	7	6	6	8	8	2	8	3	8	7	8	7.2				7	8
A3: shared enjoyment	6	6	6	6	6	0	4	6	6	6	4	4	6	6	6	4	5	6	5	5	6	4	6	6	2	5	3	6	6	5	6	6	6	6	6	5.2				5	6
A4: social reprocity	10	9	8	8	8	4	5	9	7	8	9	7	10	9	10	10	9	10	9	7	10	4	8	9	4	4	6	9	10	5	10	7	10	10	9	8.02857				8	8
Communication nonverbal total (B1 + B4) (cut-off=7)				14				12									11		12		14		13		11	8		14	14		14	13	14			12.6154		1.80455		12	11
Communication verbal total (B1 + B4 + B2V + B3V) (cut-off=8)	18	20	25		22	20	20		19	21	16	14	16	19	14	20		17		18		9		15			15			15				18	21	17.8182		3.44531
B1: lack of /delay in language	8	6	8	8	8	7	6	6	8	6	6	5	8	7	8	6	5	3	6	6	8	1	8	4	6	3	5	8	8	4	8	7	8	3	8	6.28571				6	5
B4: social play	5	6	6	6	6	6	5	6	6	6	6	3	6	6	6	6	6	6	6	6	6	4	5	6	5	5	4	6	6	3	6	6	6	6	6	5.57143				6	6
B2V: recriprocal conversation	3	4	4	0	4	4	4	0	3	3	3	4	2	4	0	4	0	4	0	2	0	0	0	4	0	0	2	0	0	4	0	0	0	2	4	1.94286				0	0
B3V: stereotyped speech	2	4	7	0	4	3	5	0	2	6	1	2	0	2	0	4	0	4	0	4	0	5	0	1	0	0	4	0	0	4	0	0	0	7	3	2.11429				0	0
Behavior total (cut-off=3)	10	5	6	8	10	5	10	8	9	5	6	8	6	6	9	12	7	7	8	6	3	2	5	4	4	6	5	3	5	5	9	6	8	8	7	6.6		2.26482		5	2
C1: circumscribed interests	4	1	2	4	4	2	3	2	3	1	2	2	2	2	3	4	3	2	2	2	0	0	2	1	2	2	1	0	2	2	3	1	2	1	2	2.02857				0	0
C2: compulsions	1	0	0	0	2	0	3	2	2	0	0	3	0	1	2	4	0	4	0	1	0	0	0	1	0	0	1	0	0	0	2	1	2	3	1	1.02857				1	0
C3: motor stereotypes	2	2	2	2	2	2	2	2	2	2	2	2	2	1	2	2	2	0	2	2	2	1	2	0	0	2	2	1	1	2	2	2	2	2	2	1.71429				2	1
C4: repetitive/sensory interests	3	2	2	2	2	1	2	2	2	2	2	1	2	6	2	2	2	1	4	1	1	1	1	2	2	2	1	2	2	1	2	2	2	2	2	1.94286				2	1
Developmental abnormalities <36 mos. Total	5	3	1	5	3	3	2	3	4	4	4	5	2	3	1	3	5	1	3	3	4	5	4	5	4	3	3	3	2	3	3	3	1	0	4	3.14286		1.30931		3	4
D1: Age when parents first noticed	1	1	0	1	0	0	0	1	1	1	1	1	1	1	0	1	1	1	1	1	1	1	1	1	1	1	1	1	0	1	1	1	1	0	1	0.8				1	1
D2: Age when abnormality first evident	1	1	0	1	1	1	1	1	1	1	1	1	1	0	0	0	2	0	1	0	1	1	1	1	1	1	0	1	1	0	1	0	0	0	1	0.714286				1	1
D3: Interviewer's judgment on age manifested	1	1	0	1	0	0	0	1	1	1	1	1	0	0	1	0	1	0	1	0	1	1	1	1	1	1	0	1	1	0	1	0	0	0	1	0.6				1	0
D4: Age at first single words	1	0	0	1	1	1	0	0	0	0	0	1	0	1	0	1	1	0	0	1	1	1	1	1	1	0	1	0	0	1	0	1	0	0	0	0.485714				0	1
D5: Age at first phrases	1	0	1	1	1	1	1	0	1	1	1	1	0	1	0	1	0	0	0	1	0	1	0	1	0	0	1	0	0	1	0	1	0	0	1	0.542857				0	1
Gender	M	M	M	M	F	M	M	M	M	M	M	M	M	M	F	M	M	M	M	M	M	M	M	M	M	F	M	M	M	M	M	M	F	M	M					F	F
Age at interview (ADI-R)	7.83	5.67	6.75	7.5	5.42	6.25	10	5.08	8.08	9.25	10.5	5.25	4.33	6.5	5.03	13	3.67	7.25	7.83	4.25	5.42	6.83	5.66	7.08	5.42	4.83	7.08	6.33	9.82	3.08	13.25	2.92	5.5	5.83	6					4.83	5.75
IQ and instrument used to assess (full scale)	49 5	<50 7	87 5	<50 4	57 5	67 6	37 6		34 6	43 5		72 6	<50 4	<50 4	<50 4	60 5	<50 4	66 5	<50 4	<50 4	<50 4	113 5	<50 4	70 5	<50 4	<50 4	<50 4	<50 4	<50 4	75 4	<50 4		<50 4	105 5	56 6						<50 4
IQ and instrument used to assess (performance)			110 5		57 5					45 5														84 5
Vineland adaptive behavior composite score	37	53	60	30	51	54	20	45	46	35	50	70	44	51	46	39	67	63	24	55	47	127	43	52	42	46	45	32	21	80	20	60	39	55	49	48.5143		19.4216		41	50
ADOS communication and social total (module)	NA	21 2	17 2	13 1	18 2	21 2	22 2	17 1	18 2	23 2	19 3	21 2	20 1	23 2		20 3	15 1	13 2	20 1	17 2	23 2	2 3	21 1	11 2	12 1	15 1	18 1	19 1	22 1	8 2		17 1			22					16 1	14 1
Mother's occupation	1	3	1	2	2	3	2	2	2	2	4	1	2	2	2	2	3	2	1	2	3	3	2	2	2	2	2	4	2	1	4	2	2	2	4	2.22857				2	2
Mother's education level	2	3	2	5	3	4	3	4	4	4	5	2	5	4	5	3	5	5	2	3	4	4	5	5	5	5	4	5	5	2	5	3	5	2	5	3.91429				2	5
Father's occupation	1	3	1	3	4	3	3	3	4	3	3	1	4	4	4	3	3	4	1	1	3	3	4	4	4	4	1	4	4	1	4	4	4	4	5	3.11429				1	4
Father's education level	2	3	2	5	3	4	3	3	4	3	3	2	5	5	5	3	5	5	2	2	3	3	5	5	5	5	2	5	5	2	5	4	5	4	5	3.77143				2	5
	1 ADOS module 1			4Bayley		Occupation Code: 1-professional; 2-homemaker; 3-skilled; 4-unskilled; 5-unemployed
	2 ADOS module 2			5WPPSI		Education Code: 1-graduate degree; 2-college degree; 3-partial college; 4-h.s. degree;
	3 ADOS module 3			6Leiter
				7McCarthy
