# Supplementary material for: A genetic study of autism in Costa Rica: multiple variables affecting IQ scores observed in a preliminary sample of autistic cases
Source: BMC Psychiatry. 2005 Mar 21;5:15. doi: 10.1186/1471-244X-5-15 (PMC1084355; doi:10.1186/1471-244X-5-15)
Supplement: Additional File 3 — Family History of Medical Disorders This table contains details of the family and personal medical history for each proband. We specifically asked about the presence of autism, language delay, learning deficits, MR, epilepsy or other neurological abnormality, cerebral palsy, major psychiatric disorders and deafness. For instance, if a first cousin on the maternal side had epilepsy, we typed 'M first cousin' in the appropriate box. The letters 'M' or 'P' indicate whether the relative is on the maternal or paternal side, respectively. If the mother had a complication during pregnancy such as bleeding or a urinary tract infection, this is noted with an x in the appropriate box. APGAR scores are recorded, as well as the presence of any congenital defects in the proband. [file 1471-244X-5-15-S3.xls]

## Sheet: Sheet1
Family History of Medical Disorders
																						sib of AU029	sib of AU028
	AU001	AU002	AU003	AU004	AU005	AU006	AU007	AU008	AU009	AU010	AU011	AU012	AU013	AU014	AU015	AU016	AU017	AU018	AU019	AU025	AU027	AU028	AU029	AU030	AU031	AU032	AU033	AU035	AU036	AU039	AU040	AU049	AU050	AU051	AU053	AU056
Autism (or spectrum)		M 1st cousin																				sib	sib		father, M uncle
Developmental delay																											sib
Mental retardation unspecified															M aunt	M aunt		M 1st cousin				M 1st cousin	M 1st cousin
Down's syndrome																									M uncle
Congenital defects																																		cleft palate sib
Epilepsy/other				P uncle					M uncle (epilepsy) M uncle (stutter)								P uncle		M aunts	sib					P aunt P 1st cousin
Language delay			M 1st cousin	P 1st cousin		M 1st cousin						M aunt						father M uncle						P uncle					P sibs		father		mother			P uncles
Learning deficits				P 1st cousin		M 1st cousin																			mother											father
Psychiatric disorder		Father t						M great gm t M gm t M aunt t			father v P uncle v	P gm v P aunts v		mother t v M aunts t v M gm t v					M uncle w	M aunt l	mother v	mother v	mother v	P uncle m				M uncles m	M gf w						father r P gf r
Complications pregnancy	x	x	x	x				x				x	x	x	x				x	x		x	x	x			x					x	x	x		x
Apgar scores proband	3-9	n/a	8-8	8-8	5-6	3-9	9-9	9-9	9-10	9-9	9-10	8-9	6-9	9-9	9-9	5-10	9-10	8-9	9-9	8-9	9-9	9-9	9-10	7-8	8-9	8-9	9-9	9-9	9-10	6-8	9-10	9-9	9-9	7-9	5-8	9-9
Congenital defects proband	cleft palate														vision															megacisterna magna			hip rotation	cardiopathy GI reflux	vision	hip rotation
# of sibs	1	2	2	2	4	0	0	0	0	0	2	0	4	0	0	1	1	0	1	1	2	1	1	4	0	2	1	1	3	3	0	0	0	2	2	1
gm = grandmother	t schizophrenia
gf = grandfather	v depression
M = maternal	l bipolar disorder
P = paternal	w anxiety
	m mental disorder unspecified
	n autistic traits
	r OCD
		1
